# Supplementary material for: Genome-wide analysis of the Tritipyrum NAC gene family and the response of TtNAC477 in salt tolerance
Source: BMC Plant Biol. 2024 Jan 9;24:40. doi: 10.1186/s12870-023-04629-6 (PMC10775630; doi:10.1186/s12870-023-04629-6)
Supplement: Supplementary file 1 — Additional file 1: Supplementary Table S1. List of the TtNAC genes identified in this study. [file 12870_2023_4629_MOESM1_ESM.xlsx]

## Sheet: Sheet1
Supplementary Table S1 : List of the TtNAC genes identified in this study
geneID	Name	Chr	sub_family	start	end	aalen	MolWt	pI
TraesCS1A02G190100.1	TtNAC1	1A	B	343673959	343676434	335	36640.4	6.51
TraesCS1A02G261800.1	TtNAC2	1A	E	456321204	456323812	392	42475.5	6.68
TraesCS1A02G263700.1	TtNAC3	1A	A	459186662	459188632	293	32259.6	9.05
TraesCS1A02G266300.2	TtNAC4	1A	B	461775747	461779782	429	47519.9	4.28
TraesCS1A02G275900.1	TtNAC5	1A	E	471261564	471263328	255	28316.6	8.35
TraesCS1A02G276000.1	TtNAC6	1A	E	471265111	471266514	257	28432.6	8.46
TraesCS1B02G192200.1	TtNAC7	1B	B	344000927	344003380	365	39997.3	6.04
TraesCS1B02G272600.1	TtNAC8	1B	E	478581635	478583970	387	41914.1	7.02
TraesCS1B02G274300.1	TtNAC9	1B	A	481540499	481542564	301	33091.6	9.05
TraesCS1B02G277300.1	TtNAC10	1B	B	484887115	484891216	432	47796.3	4.12
TraesCS1B02G285100.1	TtNAC11	1B	E	496069848	496071206	256	28404.7	8.04
TraesCS1B02G285200.1	TtNAC12	1B	E	496075724	496076922	259	28886.1	7.97
TraesCS1D02G194200.2	TtNAC13	1D	B	270230032	270232248	367	40146.5	5.83
TraesCS1D02G261800.1	TtNAC14	1D	E	355696842	355699227	389	42023.1	6.86
TraesCS1D02G263800.1	TtNAC15	1D	A	359664637	359666117	300	32919.3	8.86
TraesCS1D02G266500.1	TtNAC16	1D	B	362319747	362322641	395	43745.9	4.16
TraesCS1D02G275500.1	TtNAC17	1D	E	371589975	371591670	253	28150.4	8.56
TraesCS2A02G063200.1	TtNAC18	2A	E	27952442	27953995	387	43311.5	6.63
TraesCS2A02G063300.1	TtNAC19	2A	E	27956612	27958240	381	43018.6	8.46
TraesCS2A02G063400.1	TtNAC20	2A	E	27962981	27964485	281	31783.7	6.52
TraesCS2A02G101000.1	TtNAC21	2A	D	54012233	54014046	382	42411.3	5.07
TraesCS2A02G101100.1	TtNAC22	2A	D	54111812	54113406	348	38474.7	5.26
TraesCS2A02G101200.1	TtNAC23	2A	D	54139933	54141073	276	31082.3	5.92
TraesCS2A02G101400.1	TtNAC24	2A	D	54472197	54474276	353	39016.9	5.44
TraesCS2A02G101900.1	TtNAC25	2A	A	54882252	54884230	348	38311.2	8.65
TraesCS2A02G102000.1	TtNAC26	2A	A	54953678	54955663	357	38397	7.03
TraesCS2A02G201800.2	TtNAC27	2A	A	175467301	175470007	407	43703.9	8.04
TraesCS2A02G311500.1	TtNAC28	2A	C	535240748	535242301	336	37106.1	6.84
TraesCS2A02G325900.2	TtNAC29	2A	G	556105777	556110368	406	44862.5	6.16
TraesCS2A02G326300.2	TtNAC30	2A	G	557057177	557061046	347	38840.8	6.11
TraesCS2A02G326400.1	TtNAC31	2A	G	557313959	557321375	378	42191.3	5.08
TraesCS2A02G326500.1	TtNAC32	2A	G	557399010	557402881	403	44500	4.59
TraesCS2A02G326600.1	TtNAC33	2A	G	558088677	558093123	406	44964.6	5.99
TraesCS2A02G338300.1	TtNAC34	2A	D	572614556	572616351	355	38223.9	7.61
TraesCS2A02G382400.1	TtNAC35	2A	D	625956692	625958839	310	34708.2	7.02
TraesCS2A02G386300.1	TtNAC36	2A	C	632291694	632295926	339	38687.5	6.93
TraesCS2A02G462500.1	TtNAC37	2A	D	708058206	708061179	335	36792.8	7.57
TraesCS2A02G561700.1	TtNAC38	2A	B	763247739	763249810	424	46651.2	4.62
TraesCS2A02G561800.1	TtNAC39	2A	B	763312859	763314713	355	38787.7	6
TraesCS2A02G565900.1	TtNAC40	2A	C	765277646	765279329	202	23301.4	9.81
TraesCS2A02G566000.1	TtNAC41	2A	C	765373514	765375053	298	33202.9	6.04
TraesCS2A02G566100.1	TtNAC42	2A	C	765392215	765394984	319	35366.2	6.24
TraesCS2A02G566200.1	TtNAC43	2A	C	765441094	765443545	305	33923.8	6.72
TraesCS2A02G566300.1	TtNAC44	2A	C	765514968	765518243	324	35782	7.8
TraesCS2A02G566400.1	TtNAC45	2A	C	765546559	765548303	280	31059.6	6.63
TraesCS2B02G075900.1	TtNAC46	2B	E	41132694	41134254	387	43289.7	7.14
TraesCS2B02G076000.1	TtNAC47	2B	E	41136914	41138607	336	38208.1	7.71
TraesCS2B02G076100.1	TtNAC48	2B	E	41141030	41142577	352	39336.4	8.15
TraesCS2B02G118200.1	TtNAC49	2B	D	82361173	82362952	351	38886.1	4.86
TraesCS2B02G118300.1	TtNAC50	2B	D	82713779	82715637	388	42944.3	4.52
TraesCS2B02G118400.1	TtNAC51	2B	D	82851554	82853290	351	38979.1	5.29
TraesCS2B02G118500.1	TtNAC52	2B	D	83953621	83955548	352	38805.9	5.43
TraesCS2B02G119000.1	TtNAC53	2B	A	85073785	85076011	350	38349.1	7.74
TraesCS2B02G119100.1	TtNAC54	2B	A	85175914	85178065	356	38279.9	7.06
TraesCS2B02G228900.1	TtNAC55	2B	A	223153810	223156265	406	43756	8.04
TraesCS2B02G328300.1	TtNAC56	2B	C	470471095	470472570	336	37120.1	6.84
TraesCS2B02G343600.1	TtNAC57	2B	D	489418533	489420311	354	38022.7	7.16
TraesCS2B02G355300.1	TtNAC58	2B	G	507191168	507194775	444	48889.4	6.51
TraesCS2B02G355400.1	TtNAC59	2B	G	507408605	507412636	369	41085.3	4.85
TraesCS2B02G355500.1	TtNAC60	2B	G	507503570	507507182	392	43002.3	5.06
TraesCS2B02G355600.1	TtNAC61	2B	G	507754005	507758807	375	41629.8	5.08
TraesCS2B02G355700.1	TtNAC62	2B	G	507791872	507794620	248	27690.8	8.49
TraesCS2B02G399700.1	TtNAC63	2B	D	568030281	568032379	307	34418.9	6.52
TraesCS2B02G403300.1	TtNAC64	2B	C	571762484	571766671	339	38643.5	6.99
TraesCS2B02G484100.1	TtNAC65	2B	D	681408737	681411341	288	31863	7.11
TraesCS2B02G616900.1	TtNAC66	2B	B	793796037	793799690	406	43278.1	5.05
TraesCS2B02G627000.1	TtNAC67	2B	C	798956421	798958863	300	33165.8	6.42
TraesCS2B02G627100.1	TtNAC68	2B	C	799027881	799030395	314	34943	6.04
TraesCS2B02G627200.1	TtNAC69	2B	C	799046082	799048939	317	35015.9	6.42
TraesCS2D02G061500.1	TtNAC70	2D	E	25338876	25340723	387	43534	6.63
TraesCS2D02G061600.1	TtNAC71	2D	E	25347610	25349121	360	40381.6	7.87
TraesCS2D02G100600.1	TtNAC72	2D	D	52646885	52648518	368	40417.9	5.29
TraesCS2D02G100700.1	TtNAC73	2D	D	52851898	52853720	427	47542.1	6.71
TraesCS2D02G100800.1	TtNAC74	2D	D	52959503	52960664	276	30897.2	6.52
TraesCS2D02G100900.1	TtNAC75	2D	D	53648855	53650859	353	39046	5.26
TraesCS2D02G101300.1	TtNAC76	2D	A	54317495	54319164	315	34653.1	7.21
TraesCS2D02G101400.1	TtNAC77	2D	A	54486128	54488083	355	38169.8	7.03
TraesCS2D02G214100.1	TtNAC78	2D	A	175330859	175333525	399	42893.1	8.12
TraesCS2D02G309800.1	TtNAC79	2D	C	398085908	398087481	336	37120.1	6.84
TraesCS2D02G324700.1	TtNAC80	2D	D	417543627	417545330	353	38075.7	7.34
TraesCS2D02G336300.1	TtNAC81	2D	G	429689385	429694296	406	44876.3	5.66
TraesCS2D02G336400.1	TtNAC82	2D	G	429833826	429838995	383	42525.3	4.46
TraesCS2D02G336500.1	TtNAC83	2D	G	429923402	429928540	350	38952.8	4.63
TraesCS2D02G378800.1	TtNAC84	2D	D	483164687	483167080	315	35112.8	6.36
TraesCS2D02G382800.1	TtNAC85	2D	C	487055251	487059066	339	38610.3	7.1
TraesCS2D02G462900.1	TtNAC86	2D	D	568801200	568803796	292	32141.2	6.85
TraesCS2D02G567000.1	TtNAC87	2D	B	635780202	635783874	406	42952.8	5.13
TraesCS2D02G568000.1	TtNAC88	2D	B	636097871	636099832	435	48398	4.39
TraesCS2D02G576200.1	TtNAC89	2D	C	639731747	639734607	317	35245.3	6.18
TraesCS2D02G576300.1	TtNAC90	2D	C	639745556	639748316	315	34734.6	6.44
TraesCS2D02G576400.1	TtNAC91	2D	C	639820550	639822174	305	33692.5	6.51
TraesCS2D02G576500.2	TtNAC92	2D	C	639889565	639892175	316	35621.7	6.79
TraesCS3A02G077900.1	TtNAC93	3A	D	50382036	50384496	214	24127.6	9.49
TraesCS3A02G078400.1	TtNAC94	3A	A	50726169	50728191	353	38846.3	8.24
TraesCS3A02G107400.1	TtNAC95	3A	G	72293193	72298803	439	49295.1	7.25
TraesCS3A02G162900.1	TtNAC96	3A	A	165087589	165088878	308	33572.6	6.44
TraesCS3A02G176500.1	TtNAC97	3A	B	197849912	197853818	500	55309.1	6.09
TraesCS3A02G245900.2	TtNAC98	3A	G	461388377	461394699	342	37471.9	9.27
TraesCS3A02G339600.1	TtNAC99	3A	A	586421735	586423333	314	35071.7	6.37
TraesCS3A02G375400.1	TtNAC100	3A	E	624715500	624717298	255	27715.8	5.75
TraesCS3A02G377700.2	TtNAC101	3A	G	627701251	627705012	321	36286.2	9.39
TraesCS3A02G403300.1	TtNAC102	3A	E	648310085	648312443	412	44448.7	9.41
TraesCS3A02G406000.1	TtNAC103	3A	A	650056057	650058213	299	32737.2	8.99
TraesCS3B02G092800.1	TtNAC104	3B	D	61895861	61896952	213	23506.7	9.09
TraesCS3B02G092900.3	TtNAC105	3B	D	61914880	61916355	357	40942.2	7.6
TraesCS3B02G093300.1	TtNAC106	3B	A	62313202	62315456	353	38751.2	7.79
TraesCS3B02G126200.3	TtNAC107	3B	G	102594018	102599840	471	52630	7.75
TraesCS3B02G194000.1	TtNAC108	3B	A	214284139	214285430	308	33464.5	6.51
TraesCS3B02G208300.2	TtNAC109	3B	B	244383005	244386973	481	53441	5.84
TraesCS3B02G273600.1	TtNAC110	3B	G	440515560	440521289	342	37481	9.28
TraesCS3B02G371200.1	TtNAC111	3B	A	583391548	583393126	312	34816.4	6.16
TraesCS3B02G407600.1	TtNAC112	3B	E	643043617	643044763	254	27621.8	5.7
TraesCS3B02G410500.1	TtNAC113	3B	G	647244335	647257169	321	36352.1	8.67
TraesCS3B02G436900.1	TtNAC114	3B	E	675280240	675282364	412	44534.9	9.28
TraesCS3B02G439600.1	TtNAC115	3B	A	678548127	678550377	298	32732.2	8.78
TraesCS3D02G078500.1	TtNAC116	3D	D	39031899	39032935	225	24979.2	8.58
TraesCS3D02G078900.1	TtNAC117	3D	A	39324084	39326004	353	38781.2	7.83
TraesCS3D02G109400.2	TtNAC118	3D	G	63242067	63247824	439	49261.1	7.35
TraesCS3D02G170000.1	TtNAC119	3D	A	148223861	148225435	308	33460.5	6.58
TraesCS3D02G183900.2	TtNAC120	3D	B	169447354	169451001	500	55400.1	5.58
TraesCS3D02G245500.1	TtNAC121	3D	G	341676609	341682203	342	37454	9.27
TraesCS3D02G333100.1	TtNAC122	3D	A	445036912	445038669	316	35130.8	6.37
TraesCS3D02G367900.1	TtNAC123	3D	E	481577468	481579149	256	27538.7	5.69
TraesCS3D02G370800.1	TtNAC124	3D	G	484625829	484630047	320	36295.1	8.67
TraesCS3D02G398200.1	TtNAC125	3D	E	512705616	512708182	410	44351.6	9.41
TraesCS3D02G401200.1	TtNAC126	3D	A	515776261	515778438	299	32781.2	8.78
TraesCS4A02G130600.1	TtNAC127	4A	D	173630224	173632115	342	37645.3	5.97
TraesCS4A02G131000.1	TtNAC128	4A	A	174155319	174157653	354	38389.5	9.5
TraesCS4A02G219700.1	TtNAC129	4A	A	521917748	521920022	335	36694.1	6.41
TraesCS4A02G242700.1	TtNAC130	4A	D	552698424	552700420	299	33249.8	7.22
TraesCS4A02G419900.1	TtNAC131	4A	C	690674348	690689421	389	42424.4	7.89
TraesCS4A02G420000.1	TtNAC132	4A	C	690874789	690881650	394	42855.9	7.39
TraesCS4A02G420100.1	TtNAC133	4A	C	690884269	690887098	410	44341.6	7.67
TraesCS4A02G420200.1	TtNAC134	4A	C	690936084	690938246	408	43773.8	7.12
TraesCS4A02G420900.1	TtNAC135	4A	C	691150554	691153452	401	43608	7.39
TraesCS4A02G421000.1	TtNAC136	4A	C	691166312	691169840	411	44917.2	6.79
TraesCS4A02G421100.1	TtNAC137	4A	C	691246693	691249247	399	43266.2	7.89
TraesCS4A02G421200.1	TtNAC138	4A	C	691323787	691326137	405	43788.2	8.02
TraesCS4A02G421300.1	TtNAC139	4A	C	691466789	691470371	415	44358.1	7.07
TraesCS4A02G486200.1	TtNAC140	4A	C	739584841	739588436	336	39025.7	6.74
TraesCS4B02G072400.1	TtNAC141	4B	D	67771306	67773203	299	33337.9	7.22
TraesCS4B02G098200.1	TtNAC142	4B	A	103054108	103056465	334	36691.2	6.26
TraesCS4B02G173600.1	TtNAC143	4B	A	380653174	380655594	346	37750.8	9.36
TraesCS4B02G174000.1	TtNAC144	4B	D	381373615	381375503	341	37392.1	5.82
TraesCS4B02G320300.1	TtNAC145	4B	C	611550707	611558121	367	40897.5	5.23
TraesCS4B02G328600.1	TtNAC146	4B	E	619588582	619590024	351	38686.9	7.92
TraesCS4B02G328700.1	TtNAC147	4B	E	619658148	619659540	353	38663.7	8
TraesCS4B02G328800.1	TtNAC148	4B	E	619773422	619774985	347	38037.1	7.93
TraesCS4B02G328900.1	TtNAC149	4B	E	619786538	619788033	352	38612.4	7.73
TraesCS4B02G329100.1	TtNAC150	4B	E	619934398	619935858	352	38458.6	8.21
TraesCS4B02G350600.1	TtNAC151	4B	B	643308752	643313301	691	76059.4	6.16
TraesCS4B02G384700.1	TtNAC152	4B	E	663940839	663942158	340	38348.8	5.03
TraesCS4D02G071200.1	TtNAC153	4D	D	46290974	46293134	299	33322.9	7.16
TraesCS4D02G094400.1	TtNAC154	4D	A	69677974	69680281	335	36672	6.18
TraesCS4D02G175700.1	TtNAC155	4D	A	304689911	304692359	357	38752.8	9.25
TraesCS4D02G176000.1	TtNAC156	4D	D	305140842	305142727	342	37575.3	5.81
TraesCS4D02G316800.1	TtNAC157	4D	C	481909788	481916859	367	40831.5	5.36
TraesCS4D02G325700.1	TtNAC158	4D	E	485682292	485683784	347	38104.2	7.53
TraesCS4D02G325800.1	TtNAC159	4D	E	485763143	485764625	354	38926.9	7.27
TraesCS4D02G345300.1	TtNAC160	4D	B	500021394	500025891	698	76982.5	6.13
TraesCS5A02G049100.2	TtNAC161	5A	D	44983772	44988434	306	33526.3	9.45
TraesCS5A02G127200.1	TtNAC162	5A	E	283013347	283014303	255	27716.8	9.4
TraesCS5A02G143100.1	TtNAC163	5A	D	317238719	317240462	403	43688.7	7.58
TraesCS5A02G143200.1	TtNAC164	5A	A	317246617	317248367	359	40026.7	6.65
TraesCS5A02G220900.1	TtNAC165	5A	B	437210400	437212996	233	26439.9	6.03
TraesCS5A02G228000.1	TtNAC166	5A	E	444530346	444533151	394	44470	6.58
TraesCS5A02G245900.2	TtNAC167	5A	D	459002657	459004002	328	36551	8.99
TraesCS5A02G271500.2	TtNAC168	5A	B	481900414	481904347	730	80100.1	4.33
TraesCS5A02G275900.1	TtNAC169	5A	D	485204794	485207465	367	39869.8	9.27
TraesCS5A02G339600.1	TtNAC170	5A	E	546769143	546770710	381	43062.6	7.14
TraesCS5A02G353500.1	TtNAC171	5A	B	556529046	556531643	217	25181.2	6.76
TraesCS5A02G411700.1	TtNAC172	5A	E	600236804	600238680	377	41922.8	6.68
TraesCS5A02G411800.1	TtNAC173	5A	E	600361475	600363246	352	39303	6.52
TraesCS5A02G411900.1	TtNAC174	5A	E	600438172	600439738	343	38597.1	5.29
TraesCS5A02G468300.1	TtNAC175	5A	A	645726140	645727775	327	36522.1	6.73
TraesCS5A02G491700.1	TtNAC176	5A	C	660795117	660802080	367	40969.7	5.23
TraesCS5A02G500400.1	TtNAC177	5A	E	666524168	666525666	348	38316.4	7.27
TraesCS5A02G500500.1	TtNAC178	5A	E	666587470	666588915	338	37251.9	7.01
TraesCS5A02G500600.1	TtNAC179	5A	E	666655818	666657039	369	40582.9	8
TraesCS5A02G500700.1	TtNAC180	5A	E	666682422	666683774	356	38909.8	7.28
TraesCS5A02G519300.1	TtNAC181	5A	B	680840973	680845421	694	76557	6.19
TraesCS5B02G054200.2	TtNAC182	5B	D	59165228	59170277	307	33629.3	9.45
TraesCS5B02G126300.1	TtNAC183	5B	E	230427007	230433306	255	27887	9.73
TraesCS5B02G141900.1	TtNAC184	5B	D	267759465	267761170	401	43769	7.13
TraesCS5B02G142100.1	TtNAC185	5B	A	267777723	267779485	354	39585.3	6.74
TraesCS5B02G226800.1	TtNAC186	5B	E	403705561	403707945	394	44437.9	6.58
TraesCS5B02G243300.1	TtNAC187	5B	D	423519132	423522834	268	30116.3	8.72
TraesCS5B02G275200.1	TtNAC188	5B	D	461138969	461141732	368	39951	9.42
TraesCS5B02G338400.1	TtNAC189	5B	E	522408439	522410008	381	42970.5	6.93
TraesCS5B02G338700.1	TtNAC190	5B	E	522860101	522861672	381	43065.6	6.51
TraesCS5B02G356000.1	TtNAC191	5B	B	535699743	535701895	259	28896.1	4.85
TraesCS5B02G356100.1	TtNAC192	5B	B	535704136	535707098	217	25195.2	6.76
TraesCS5B02G415400.1	TtNAC193	5B	E	589676729	589678831	377	41950.8	6.52
TraesCS5B02G415600.1	TtNAC194	5B	E	589894128	589895938	351	39345.9	5.67
TraesCS5B02G415700.1	TtNAC195	5B	E	589998204	589999743	350	39238.9	6.11
TraesCS5B02G480900.2	TtNAC196	5B	A	653432387	653434033	327	36492.2	6.97
TraesCS5D02G059700.2	TtNAC197	5D	D	56454927	56459926	303	33311	9.45
TraesCS5D02G134800.1	TtNAC198	5D	E	215243568	215247791	253	27565.6	9.16
TraesCS5D02G148800.1	TtNAC199	5D	A	238066017	238067741	354	39472.1	6.44
TraesCS5D02G148900.1	TtNAC200	5D	D	238072948	238074652	402	43699.7	6.53
TraesCS5D02G239600.1	TtNAC201	5D	E	347443799	347446950	394	44457.9	6.58
TraesCS5D02G279100.2	TtNAC202	5D	B	381032432	381036997	683	75050.6	4.38
TraesCS5D02G283200.1	TtNAC203	5D	D	384345607	384348360	364	39539.6	9.42
TraesCS5D02G344100.1	TtNAC204	5D	E	431780999	431782568	381	43079.6	6.86
TraesCS5D02G360700.1	TtNAC205	5D	B	440365447	440367846	259	28942.2	4.85
TraesCS5D02G360800.1	TtNAC206	5D	B	440369907	440372890	217	25195.2	6.76
TraesCS5D02G420800.1	TtNAC207	5D	E	481183554	481185531	364	40406	6.43
TraesCS5D02G421000.1	TtNAC208	5D	E	481302942	481304211	384	43143.2	6.59
TraesCS5D02G421100.1	TtNAC209	5D	E	481425394	481427064	341	38260.8	5.94
TraesCS5D02G472600.1	TtNAC210	5D	E	513308132	513309700	381	42850.2	6.26
TraesCS5D02G481200.1	TtNAC211	5D	A	519277079	519278774	325	36326.9	6.8
TraesCS6A02G003800.1	TtNAC212	6A	B	1671874	1675422	377	41266.2	6.51
TraesCS6A02G057400.1	TtNAC213	6A	A	30190380	30191252	290	32434.5	4.9
TraesCS6A02G108300.2	TtNAC214	6A	A	77097709	77100361	416	44527	9.73
TraesCS6A02G208900.3	TtNAC215	6A	G	377851110	377860103	559	61542.7	5.36
TraesCS6A02G237900.1	TtNAC216	6A	C	447177514	447180835	352	40188.9	7.25
TraesCS6A02G307200.1	TtNAC217	6A	E	541237115	541240150	389	43809.8	8.54
TraesCS6A02G378500.1	TtNAC218	6A	D	599259305	599261866	311	34202.2	7.23
TraesCS6A02G378600.1	TtNAC219	6A	D	599715023	599717585	306	33831.8	6.95
TraesCS6A02G406700.1	TtNAC220	6A	B	611856943	611861487	644	70669.9	4.27
TraesCS6B02G033000.1	TtNAC221	6B	B	19318931	19321599	365	40046.8	5.57
TraesCS6B02G075200.1	TtNAC222	6B	A	51579298	51580659	285	32083.1	4.99
TraesCS6B02G237900.3	TtNAC223	6B	G	413940233	413946455	538	59264.1	4.94
TraesCS6B02G286200.1	TtNAC224	6B	C	515575761	515578925	381	43257.6	7.12
TraesCS6B02G335700.1	TtNAC225	6B	E	591124787	591127655	389	43698.7	8.54
TraesCS6B02G416300.1	TtNAC226	6B	D	688605353	688607905	309	34170.3	7.06
TraesCS6B02G416400.1	TtNAC227	6B	D	688664106	688666901	297	33126.1	7.42
TraesCS6B02G416500.1	TtNAC228	6B	D	688756037	688758682	191	21496.6	10.3
TraesCS6D02G059300.1	TtNAC229	6D	A	27819143	27820652	353	39760.3	5.75
TraesCS6D02G096300.1	TtNAC230	6D	A	60486167	60488033	411	43840.2	9.5
TraesCS6D02G192400.1	TtNAC231	6D	G	266433548	266437834	542	59769.8	4.94
TraesCS6D02G220600.1	TtNAC232	6D	C	310886873	310889910	352	40151.8	7.23
TraesCS6D02G286300.1	TtNAC233	6D	E	394825725	394828423	390	43962	8.54
TraesCS6D02G362800.1	TtNAC234	6D	D	453186336	453189292	312	34228.1	6.7
TraesCS6D02G362900.1	TtNAC235	6D	D	453345089	453348030	303	33643.7	6.95
TraesCS6D02G390200.1	TtNAC236	6D	B	465209318	465213805	642	70460.7	4.28
TraesCS7A02G000300.1	TtNAC237	7A	B	250565	253987	528	57185.7	5.05
TraesCS7A02G008800.1	TtNAC238	7A	C	3858931	3862202	336	39027.7	6.74
TraesCS7A02G068000.1	TtNAC239	7A	C	34103300	34106818	411	44023.8	7.07
TraesCS7A02G068200.1	TtNAC240	7A	C	34450920	34452503	199	22080	9.48
TraesCS7A02G068300.1	TtNAC241	7A	C	34517336	34519818	398	43202.3	7.05
TraesCS7A02G152500.1	TtNAC242	7A	D	105777084	105778264	356	39865.4	7.84
TraesCS7A02G189200.1	TtNAC243	7A	D	146025353	146026920	349	39213.2	9.53
TraesCS7A02G194700.1	TtNAC244	7A	D	154062737	154064285	349	39263.9	6.8
TraesCS7A02G208200.1	TtNAC245	7A	G	170878513	170882749	430	48195.3	4.62
TraesCS7A02G247600.1	TtNAC246	7A	D	228261234	228263284	337	37352.2	7.11
TraesCS7A02G299600.3	TtNAC247	7A	B	410726770	410731016	701	77645.8	4.53
TraesCS7A02G305200.1	TtNAC248	7A	D	430240058	430242835	289	32718.2	8.07
TraesCS7A02G317100.1	TtNAC249	7A	C	455393977	455396214	410	44455.3	7.32
TraesCS7A02G318500.1	TtNAC250	7A	E	458932084	458935152	388	42870.9	9.61
TraesCS7A02G326000.1	TtNAC251	7A	C	473921245	473922742	312	34229.8	6.51
TraesCS7A02G334800.1	TtNAC252	7A	D	489162812	489165357	363	39053	8.53
TraesCS7A02G349500.1	TtNAC253	7A	C	512328345	512330076	368	41231.7	7.14
TraesCS7A02G357500.1	TtNAC254	7A	G	526127057	526133907	484	53224.7	7.49
TraesCS7A02G464100.1	TtNAC255	7A	D	660495082	660499083	307	33940.6	8.55
TraesCS7A02G464800.1	TtNAC256	7A	D	661277484	661281454	308	33930.6	8.28
TraesCS7A02G549000.1	TtNAC257	7A	E	723255093	723258234	297	32922.4	9.31
TraesCS7A02G569100.1	TtNAC258	7A	D	736465686	736467766	380	42712	8.22
TraesCS7A02G569300.1	TtNAC259	7A	D	736496874	736498842	362	40600.6	8.09
TraesCS7B02G056300.1	TtNAC260	7B	D	59179003	59180628	357	40187.6	7.56
TraesCS7B02G094000.1	TtNAC261	7B	D	107821947	107823514	273	30818.9	9.61
TraesCS7B02G100300.1	TtNAC262	7B	D	114939055	114940651	323	36452.8	7.81
TraesCS7B02G115400.1	TtNAC263	7B	G	134006541	134010664	430	48038.2	4.55
TraesCS7B02G143900.1	TtNAC264	7B	D	185059214	185061503	334	36997.8	7.11
TraesCS7B02G187600.1	TtNAC265	7B	B	316002504	316006994	701	77631.8	4.56
TraesCS7B02G196900.1	TtNAC266	7B	B	339605849	339611728	643	70260	4.4
TraesCS7B02G205600.1	TtNAC267	7B	D	376430897	376433684	292	32983.5	8.36
TraesCS7B02G219400.1	TtNAC268	7B	E	410618157	410621206	389	43078.1	9.61
TraesCS7B02G226600.1	TtNAC269	7B	C	426972250	426974333	312	34328	6.51
TraesCS7B02G233300.1	TtNAC270	7B	C	436786400	436788064	372	41428.8	7.11
TraesCS7B02G246300.1	TtNAC271	7B	D	455270029	455272474	362	38940.9	8.53
TraesCS7B02G270300.1	TtNAC272	7B	G	495336639	495342558	483	53106.7	7.86
TraesCS7B02G364600.1	TtNAC273	7B	D	627610786	627614742	307	33895.5	8.56
TraesCS7B02G365300.1	TtNAC274	7B	D	628732665	628736836	305	33655.3	8.56
TraesCS7B02G472200.1	TtNAC275	7B	E	728287826	728288735	297	32809.2	8.85
TraesCS7B02G472600.1	TtNAC276	7B	E	728699666	728700568	300	33094.5	9.1
TraesCS7B02G489500.2	TtNAC277	7B	D	743456082	743458084	347	39706.5	8.23
TraesCS7D02G000200.1	TtNAC278	7D	B	242065	245782	561	60396.8	4.6
TraesCS7D02G008500.1	TtNAC279	7D	C	4025269	4028988	336	39011.7	6.74
TraesCS7D02G062100.1	TtNAC280	7D	C	33754363	33757811	410	43948.8	7.07
TraesCS7D02G062300.1	TtNAC281	7D	C	34010078	34011850	411	43857.7	7.48
TraesCS7D02G062400.1	TtNAC282	7D	C	34073745	34077364	404	43932.1	6.7
TraesCS7D02G062600.1	TtNAC283	7D	C	34149059	34151850	395	42129	7.26
TraesCS7D02G063300.1	TtNAC284	7D	C	34444801	34447650	403	43266.4	7.98
TraesCS7D02G154200.1	TtNAC285	7D	D	101797550	101799122	356	39748.2	7.84
TraesCS7D02G189900.1	TtNAC286	7D	D	143974512	143975848	323	36340.9	8
TraesCS7D02G196300.1	TtNAC287	7D	D	152947488	152949088	349	39161.8	6.84
TraesCS7D02G210600.1	TtNAC288	7D	G	168569151	168573722	430	48182.1	4.56
TraesCS7D02G246100.1	TtNAC289	7D	D	215094578	215096664	335	37082.9	7.11
TraesCS7D02G283800.1	TtNAC290	7D	B	296496924	296503641	646	70470.3	4.42
TraesCS7D02G295100.1	TtNAC291	7D	B	369857781	369861958	695	77059.4	4.59
TraesCS7D02G302000.1	TtNAC292	7D	D	382255258	382258222	291	32910.4	8.36
TraesCS7D02G314000.2	TtNAC293	7D	C	398718458	398721447	410	44332.2	7.16
TraesCS7D02G315100.1	TtNAC294	7D	E	401091065	401094159	390	43010.1	9.61
TraesCS7D02G322700.1	TtNAC295	7D	C	412761383	412763077	312	34272.9	6.51
TraesCS7D02G329200.1	TtNAC296	7D	C	420741319	420743197	368	41198.5	6.96
TraesCS7D02G342300.1	TtNAC297	7D	D	438368227	438370721	362	38883.8	8.53
TraesCS7D02G365200.1	TtNAC298	7D	G	471555550	471561632	488	53441.9	7.87
TraesCS7D02G451700.1	TtNAC299	7D	D	571478742	571482691	312	34227.8	8.7
TraesCS7D02G452500.1	TtNAC300	7D	D	571972939	571977461	308	33940.6	7.95
TraesCS7D02G535300.1	TtNAC301	7D	E	627314743	627315639	298	33140.6	9.31
TraesCS7D02G543400.1	TtNAC302	7D	D	631919886	631921471	340	38062.4	6.86
TraesCS7D02G543500.2	TtNAC303	7D	D	631933670	631935693	380	42842.1	8.23
TraesCSU02G135000.1	TtNAC304	Un	B	116282575	116289812	709	77600.3	4.46
TraesCSU02G137200.2	TtNAC305	Un	B	124814007	124817423	406	42905.8	5.04
Tel1E01T097800.1	TtNAC306	1E	G	55651854	55652938	220	25445.3	9.62
Tel1E01T100600.1	TtNAC307	1E	G	57762642	57763725	207	23795.1	6.86
Tel1E01T124100.1	TtNAC308	1E	G	69802498	69803091	132	15198.5	10.3
Tel1E01T171700.1	TtNAC309	1E	G	104720701	104721655	177	20029.9	8.73
Tel1E01T172300.1	TtNAC310	1E	G	105113532	105114486	177	19738.5	8.28
Tel1E01T173400.1	TtNAC311	1E	G	105797393	105798468	217	24638	8.62
Tel1E01T173900.1	TtNAC312	1E	G	106457873	106458838	203	23119.4	8.8
Tel1E01T177000.1	TtNAC313	1E	G	109161139	109161849	170	19760.7	9.26
Tel1E01T185600.1	TtNAC314	1E	G	113878133	113878797	160	18968.1	10.72
Tel1E01T186400.1	TtNAC315	1E	G	114490045	114490608	122	14020	10.54
Tel1E01T195600.1	TtNAC316	1E	G	120964100	120965001	157	17714	6.15
Tel1E01T215100.1	TtNAC317	1E	G	138039517	138040484	182	20739.7	9.56
Tel1E01T216600.1	TtNAC318	1E	G	139165572	139166210	146	17114.8	10.03
Tel1E01T223400.1	TtNAC319	1E	G	148384736	148385781	207	23873.1	7.08
Tel1E01T226000.1	TtNAC320	1E	G	152228884	152229971	221	25303.1	9.21
Tel1E01T227100.1	TtNAC321	1E	G	153634785	153635746	187	20995.1	8.73
Tel1E01T228000.1	TtNAC322	1E	G	154527367	154528345	207	23668.9	7.17
Tel1E01T243600.1	TtNAC323	1E	G	189240206	189241015	162	18758.7	10.4
Tel1E01T246300.1	TtNAC324	1E	G	196194289	196194882	132	15219.5	10.54
Tel1E01T246500.1	TtNAC325	1E	G	196488209	196488936	163	18700.4	7.37
Tel1E01T252600.1	TtNAC326	1E	G	212009563	212010581	188	21503.4	7.32
Tel1E01T257200.1	TtNAC327	1E	G	218686029	218686709	160	18639.5	10.13
Tel1E01T262500.1	TtNAC328	1E	G	228087338	228088320	186	21408.5	9.91
Tel1E01T286700.1	TtNAC329	1E	G	250733221	250735019	142	16069.6	9.7
Tel1E01T289300.1	TtNAC330	1E	G	254132836	254133512	160	18640.3	9.8
Tel1E01T293400.1	TtNAC331	1E	G	259020509	259021189	160	18649.4	10.34
Tel1E01T295900.1	TtNAC332	1E	G	260784985	260786065	220	25217.8	8.81
Tel1E01T297300.1	TtNAC333	1E	G	262357463	262358340	151	17280.9	9.81
Tel1E01T297500.1	TtNAC334	1E	G	262578020	262578966	176	19916.9	9.27
Tel1E01T323300.1	TtNAC335	1E	G	283719872	283720501	143	16749.5	10.9
Tel1E01T331800.1	TtNAC336	1E	B	291914684	291916356	330	36354.2	6.31
Tel1E01T342000.1	TtNAC337	1E	G	304400471	304401438	181	20577.7	9.77
Tel1E01T352400.1	TtNAC338	1E	G	314900889	314901848	204	23220.4	7.67
Tel1E01T377000.1	TtNAC339	1E	G	338072991	338074075	220	25186.9	9.63
Tel1E01T379300.1	TtNAC340	1E	G	339983913	339984991	221	25483.2	8.71
Tel1E01T388600.1	TtNAC341	1E	G	347317814	347318818	193	21956.9	7.32
Tel1E01T393800.1	TtNAC342	1E	G	350878850	350879934	220	25291.8	7.71
Tel1E01T401200.1	TtNAC343	1E	G	358036104	358037086	208	24075.5	9.79
Tel1E01T412400.1	TtNAC344	1E	G	364456956	364457549	132	15172.5	10.3
Tel1E01T431600.1	TtNAC345	1E	E	376571547	376573539	392	42336.4	7.07
Tel1E01T433700.1	TtNAC346	1E	G	378736151	378737117	171	19373	6.95
Tel1E01T434400.1	TtNAC347	1E	A	379293881	379295418	301	33171.6	9.05
Tel1E01T437800.1	TtNAC348	1E	B	383015611	383019635	422	46779.1	4.2
Tel1E01T448500.1	TtNAC349	1E	G	389537790	389538772	205	23580.9	9.38
Tel1E01T448800.1	TtNAC350	1E	E	390241399	390242561	257	28653	8.91
Tel1E01T466700.1	TtNAC351	1E	G	402343847	402344934	221	25373.1	9.63
Tel1E01T468700.1	TtNAC352	1E	G	403649167	403650250	201	23139.5	9.78
Tel1E01T607600.1	TtNAC353	1E	G	479781266	479782204	220	25220.4	10.05
Tel1E01T711300.1	TtNAC354	1E	G	531050159	531050869	170	19631.7	10.36
Tel2E01T035000.1	TtNAC355	2E	D	14227446	14231672	291	31488.5	6.43
Tel2E01T095700.1	TtNAC356	2E	G	41631744	41632726	186	21299.5	10.36
Tel2E01T1001800.1	TtNAC357	2E	G	713892015	713893629	148	17069.6	10.47
Tel2E01T1005500.1	TtNAC358	2E	G	715545272	715546359	221	25375.9	8.35
Tel2E01T1029700.1	TtNAC359	2E	B	725111872	725113829	408	43237.9	4.87
Tel2E01T1039100.1	TtNAC360	2E	D	728439522	728440793	224	25190.1	7.66
Tel2E01T1057600.1	TtNAC361	2E	C	738724829	738727763	316	34953.8	6.65
Tel2E01T1057700.1	TtNAC362	2E	C	738750011	738751285	319	35581.5	6.75
Tel2E01T1057800.1	TtNAC363	2E	C	738761313	738765262	318	34925.6	6.42
Tel2E01T1058000.1	TtNAC364	2E	C	739150644	739151772	317	34971.8	7.03
Tel2E01T1058800.1	TtNAC365	2E	C	739787377	739828436	165	18823.4	9.71
Tel2E01T141700.1	TtNAC366	2E	E	64488068	64489642	387	43421.7	7.47
Tel2E01T141800.1	TtNAC367	2E	E	64492248	64493714	384	43450.2	8.49
Tel2E01T220000.1	TtNAC368	2E	D	102269056	102270376	354	39237.5	5.05
Tel2E01T220100.1	TtNAC369	2E	D	102322803	102323881	274	30892.2	6.41
Tel2E01T220700.1	TtNAC370	2E	D	102492592	102494745	195	22655.4	8.85
Tel2E01T221900.1	TtNAC371	2E	D	102878597	102880588	360	39787.9	5.43
Tel2E01T222700.1	TtNAC372	2E	A	103563378	103565057	346	37942.7	8.16
Tel2E01T222800.1	TtNAC373	2E	A	103617364	103619024	355	38169.9	7.2
Tel2E01T248200.1	TtNAC374	2E	G	115849095	115849658	127	14526.7	8.53
Tel2E01T257700.1	TtNAC375	2E	G	120284222	120285195	184	21011	11.06
Tel2E01T267300.1	TtNAC376	2E	C	124476125	124477597	386	42066	6.32
Tel2E01T270600.1	TtNAC377	2E	G	126577523	126578505	180	20614.6	10.11
Tel2E01T272900.1	TtNAC378	2E	G	127559463	127560547	220	25298.8	8.24
Tel2E01T277100.1	TtNAC379	2E	G	130358565	130359197	144	16588.9	10.32
Tel2E01T280700.1	TtNAC380	2E	G	131850665	131851632	195	22131.4	9.64
Tel2E01T297200.1	TtNAC381	2E	G	140800971	140802055	220	25171.8	9.62
Tel2E01T304400.1	TtNAC382	2E	G	145114749	145115312	122	14072.1	10.12
Tel2E01T320400.1	TtNAC383	2E	G	154886257	154887236	185	20893.9	7.72
Tel2E01T321700.1	TtNAC384	2E	G	155153793	155154760	182	20648.6	9.48
Tel2E01T324300.1	TtNAC385	2E	G	157294511	157295478	182	20684.5	9.17
Tel2E01T352700.1	TtNAC386	2E	G	175951231	175952338	226	25903.6	9.93
Tel2E01T355600.1	TtNAC387	2E	G	178185155	178186102	203	23022.5	7.63
Tel2E01T362000.1	TtNAC388	2E	G	185204003	185204970	182	20299.2	8.12
Tel2E01T371300.1	TtNAC389	2E	G	192906645	192907316	157	18367.1	9.57
Tel2E01T382700.1	TtNAC390	2E	A	204659066	204660567	399	42935	7.77
Tel2E01T389700.1	TtNAC391	2E	G	213666368	213667248	152	17289.8	10.08
Tel2E01T392100.1	TtNAC392	2E	G	216914681	216915663	186	21462.6	10.41
Tel2E01T398800.1	TtNAC393	2E	G	221334031	221334982	187	21082.2	8.86
Tel2E01T437700.1	TtNAC394	2E	G	283785414	283786393	201	23236.5	9.1
Tel2E01T445900.1	TtNAC395	2E	G	298432223	298432917	165	18962.7	8.96
Tel2E01T452400.1	TtNAC396	2E	G	331964692	331965776	220	25432.1	8.87
Tel2E01T459800.1	TtNAC397	2E	G	348093425	348094387	182	20753.7	8.28
Tel2E01T460700.1	TtNAC398	2E	G	349743711	349744687	192	21913.3	8.36
Tel2E01T462900.1	TtNAC399	2E	G	352937231	352938200	182	20767.6	8.73
Tel2E01T486100.1	TtNAC400	2E	G	379472472	379474466	242	28049.2	7.34
Tel2E01T499400.1	TtNAC401	2E	G	398785325	398786005	160	18399.2	10.82
Tel2E01T513900.1	TtNAC402	2E	G	416516347	416517431	226	25786.5	9.79
Tel2E01T545100.1	TtNAC403	2E	G	447429858	447430801	174	19757.5	9.56
Tel2E01T547200.1	TtNAC404	2E	C	449440827	449442069	336	37124.1	6.84
Tel2E01T555900.1	TtNAC405	2E	G	457975024	457976069	207	23776.3	8.82
Tel2E01T568100.1	TtNAC406	2E	G	467628840	467629924	220	25248.9	9.18
Tel2E01T569200.1	TtNAC407	2E	D	468201289	468202881	354	38083.8	7.61
Tel2E01T576600.1	TtNAC408	2E	G	472454876	472455960	220	25147.8	8.48
Tel2E01T586700.1	TtNAC409	2E	G	478723116	478727020	384	42365.5	4.51
Tel2E01T630800.1	TtNAC410	2E	G	509443368	509444453	220	25093.8	9.44
Tel2E01T644800.1	TtNAC411	2E	G	518895191	518896142	176	19895.8	9.53
Tel2E01T657400.1	TtNAC412	2E	D	527100958	527103054	281	31435.4	5.77
Tel2E01T661700.1	TtNAC413	2E	C	530336060	530337370	334	38226.1	7.32
Tel2E01T691000.1	TtNAC414	2E	G	557032305	557035841	188	21172.3	8.51
Tel2E01T745100.1	TtNAC415	2E	G	593216120	593217210	222	25733.1	9.52
Tel2E01T782500.1	TtNAC416	2E	D	614440009	614449736	289	31614.7	7
Tel3E01T073100.1	TtNAC417	3E	G	29819154	29820109	177	19980.8	9.16
Tel3E01T079600.1	TtNAC418	3E	G	33662099	33662825	176	20312.3	9.82
Tel3E01T142300.1	TtNAC419	3E	D	66769177	66770294	225	25021.3	8.59
Tel3E01T142800.1	TtNAC420	3E	A	67131875	67133364	351	38701.2	7.79
Tel3E01T143800.1	TtNAC421	3E	G	67421182	67421772	130	15239.7	9.88
Tel3E01T186600.1	TtNAC422	3E	G	89191665	89196344	341	38203.3	8.83
Tel3E01T188100.1	TtNAC423	3E	G	90524960	90525942	186	21177.3	10.47
Tel3E01T189100.1	TtNAC424	3E	G	91297912	91298879	190	21485.5	8.86
Tel3E01T218200.1	TtNAC425	3E	G	112466915	112467991	217	24801.3	8.48
Tel3E01T233800.1	TtNAC426	3E	G	121609394	121610478	228	26295.3	9.91
Tel3E01T253100.1	TtNAC427	3E	G	141607201	141608155	177	20047.9	8.51
Tel3E01T256700.1	TtNAC428	3E	G	144072937	144073617	160	18586.3	10.02
Tel3E01T267100.1	TtNAC429	3E	G	151317723	151338650	222	24837.6	8.33
Tel3E01T275200.1	TtNAC430	3E	G	160163937	160164938	193	21957.2	9.74
Tel3E01T289700.1	TtNAC431	3E	A	171639178	171640432	304	33058.1	6.37
Tel3E01T290000.1	TtNAC432	3E	A	171961706	171963141	306	33360.3	5.83
Tel3E01T297000.1	TtNAC433	3E	G	178292771	178293723	176	19918.7	8.26
Tel3E01T312100.1	TtNAC434	3E	B	191889949	191894271	481	53238.6	5.57
Tel3E01T320900.1	TtNAC435	3E	G	200443251	200444127	173	19824.8	9.91
Tel3E01T330000.1	TtNAC436	3E	G	213156744	213158442	136	15603.9	10.73
Tel3E01T330600.1	TtNAC437	3E	G	214421460	214422771	162	18644.3	9.3
Tel3E01T337000.1	TtNAC438	3E	G	232072249	232075170	158	18368.2	10.14
Tel3E01T339600.1	TtNAC439	3E	G	241433707	241434791	220	25405.1	9.13
Tel3E01T341000.1	TtNAC440	3E	G	245261429	245262488	267	30619	8.58
Tel3E01T366800.1	TtNAC441	3E	G	303395702	303396658	177	20006.8	7.79
Tel3E01T369900.1	TtNAC442	3E	G	306959750	306960475	175	20310.4	10.11
Tel3E01T376900.1	TtNAC443	3E	G	316233339	316234426	221	25330.1	8.89
Tel3E01T383100.1	TtNAC444	3E	G	323253564	323254208	148	17425	10.02
Tel3E01T386800.1	TtNAC445	3E	G	327808595	327809678	220	25453.2	9.43
Tel3E01T387200.1	TtNAC446	3E	G	328336670	328337619	175	19733.7	10.05
Tel3E01T390000.1	TtNAC447	3E	G	330632986	330633666	160	18532.2	9.81
Tel3E01T399900.1	TtNAC448	3E	G	341395787	341396871	220	25363	9.62
Tel3E01T401700.1	TtNAC449	3E	G	343412677	343413755	179	21020.4	10.13
Tel3E01T407800.1	TtNAC450	3E	G	351168009	351168877	148	16638	9.27
Tel3E01T410300.1	TtNAC451	3E	G	353662608	353663473	170	19460.4	9.86
Tel3E01T414900.1	TtNAC452	3E	G	357003021	357003733	229	25116.2	10.38
Tel3E01T436900.1	TtNAC453	3E	G	374689077	374690037	149	17152.7	10.25
Tel3E01T438300.1	TtNAC454	3E	G	376030827	376031790	182	20658.5	9.44
Tel3E01T442200.1	TtNAC455	3E	G	379304620	379305568	175	19923	10.57
Tel3E01T443300.1	TtNAC456	3E	G	381455474	381456439	182	20819	9.16
Tel3E01T453000.1	TtNAC457	3E	G	391288032	391288999	199	22621.8	7.25
Tel3E01T460500.1	TtNAC458	3E	G	397348653	397349737	218	24781.2	7.35
Tel3E01T513700.1	TtNAC459	3E	G	440421482	440422162	160	18630.5	10.14
Tel3E01T525400.1	TtNAC460	3E	G	447223801	447224481	160	18596.3	9.03
Tel3E01T526000.1	TtNAC461	3E	G	447820593	447821558	205	23278.7	9.44
Tel3E01T528200.1	TtNAC462	3E	G	448862206	448866535	251	28306.4	10.31
Tel3E01T528600.1	TtNAC463	3E	G	449068141	449069186	207	23865.3	9.14
Tel3E01T533500.1	TtNAC464	3E	G	451310530	451311496	182	20558.3	7.24
Tel3E01T542900.1	TtNAC465	3E	A	457437900	457439305	315	35093.8	6.16
Tel3E01T567100.1	TtNAC466	3E	G	474357461	474358544	228	26230	9.11
Tel3E01T574300.1	TtNAC467	3E	G	481022055	481023022	181	20496.4	9.89
Tel3E01T589400.1	TtNAC468	3E	G	492389227	492390092	167	18971.7	9.53
Tel3E01T597700.1	TtNAC469	3E	E	498018487	498019621	253	27482.7	6.14
Tel3E01T601100.1	TtNAC470	3E	G	499637986	499640132	320	35424.3	9.49
Tel3E01T614800.1	TtNAC471	3E	G	509155986	509156645	153	17762.3	9.58
Tel3E01T620400.1	TtNAC472	3E	G	512779065	512779966	159	18105.7	8.26
Tel3E01T632900.1	TtNAC473	3E	G	519570646	519573811	223	24880.2	9.93
Tel3E01T633000.1	TtNAC474	3E	G	519660523	519661232	170	19657.7	9.96
Tel3E01T640700.1	TtNAC475	3E	E	523556404	523558184	410	44182.5	9.38
Tel3E01T644400.1	TtNAC476	3E	G	525374759	525375798	205	23546	8.48
Tel3E01T644900.1	TtNAC477	3E	A	525544217	525546413	299	32841.4	8.78
Tel3E01T647100.1	TtNAC478	3E	G	526657277	526658127	142	16045.4	10.52
Tel3E01T729800.1	TtNAC479	3E	G	575493240	575495456	141	16054.4	10.38
Tel4E01T005300.1	TtNAC480	4E	A	2633141	2634944	350	39018	7.85
Tel4E01T041600.1	TtNAC481	4E	G	16831106	16832193	221	25405.2	9.81
Tel4E01T057600.1	TtNAC482	4E	G	24588067	24589034	181	20401.2	8.73
Tel4E01T059300.1	TtNAC483	4E	G	25631648	25632633	188	20751.5	6.23
Tel4E01T116400.1	TtNAC484	4E	D	64577484	64579275	299	33314.9	7.16
Tel4E01T137100.1	TtNAC485	4E	G	78990611	78991614	193	21912	7.72
Tel4E01T142600.1	TtNAC486	4E	G	83435877	83436808	191	21955	8.26
Tel4E01T150900.1	TtNAC487	4E	G	89655994	89657081	221	25377.1	9.13
Tel4E01T151900.1	TtNAC488	4E	G	92121017	92122021	199	22844.2	9.73
Tel4E01T153300.1	TtNAC489	4E	A	94598477	94600615	330	36295.8	6.37
Tel4E01T179800.1	TtNAC490	4E	G	111990003	111990566	122	14033.1	10.72
Tel4E01T193200.1	TtNAC491	4E	G	123811356	123812272	164	18425.1	10
Tel4E01T196700.1	TtNAC492	4E	G	130017078	130018044	182	20715.6	8.29
Tel4E01T205200.1	TtNAC493	4E	G	136203176	136204041	147	16521.9	9.91
Tel4E01T241200.1	TtNAC494	4E	G	194920671	194921753	242	28011.8	7.38
Tel4E01T245800.1	TtNAC495	4E	G	205832810	205833851	229	26234	7.11
Tel4E01T247900.1	TtNAC496	4E	G	212350393	212351360	182	20752.6	9.52
Tel4E01T256600.1	TtNAC497	4E	G	231835836	231836546	170	19506.5	10.11
Tel4E01T268900.1	TtNAC498	4E	G	260976289	260976894	135	15416.9	10.65
Tel4E01T275100.1	TtNAC499	4E	G	280578314	280578910	133	15447.8	10.32
Tel4E01T276000.1	TtNAC500	4E	G	284125336	284126404	242	27942	8.79
Tel4E01T283000.1	TtNAC501	4E	G	301015344	301016225	227	26635.1	9.81
Tel4E01T284800.1	TtNAC502	4E	G	305294499	305295089	130	15004.1	8.53
Tel4E01T288200.1	TtNAC503	4E	G	313872224	313873365	239	27836.8	8.77
Tel4E01T312300.1	TtNAC504	4E	G	368698731	368699465	178	20286.2	10.3
Tel4E01T314500.1	TtNAC505	4E	A	371356948	371359256	352	38088	9.36
Tel4E01T314800.1	TtNAC506	4E	D	372034534	372036415	350	38391.2	6.38
Tel4E01T315500.1	TtNAC507	4E	G	373201282	373202251	225	25420.3	8.95
Tel4E01T315900.1	TtNAC508	4E	G	373681980	373682959	185	21112.2	8.86
Tel4E01T317500.1	TtNAC509	4E	G	375606970	375608042	216	24673.4	9.64
Tel4E01T322600.1	TtNAC510	4E	G	381679742	381680978	207	23955.5	10.33
Tel4E01T336800.1	TtNAC511	4E	G	398777426	398788865	181	20502.4	9.24
Tel4E01T337300.1	TtNAC512	4E	G	399013457	399014541	220	25325	9.95
Tel4E01T349600.1	TtNAC513	4E	G	411885255	411887928	171	19777.7	9.98
Tel4E01T351400.1	TtNAC514	4E	G	413813968	413814869	157	17786.2	6.3
Tel4E01T352500.1	TtNAC515	4E	G	414679079	414680048	181	20551.5	8.84
Tel4E01T364400.1	TtNAC516	4E	G	425567937	425569022	201	23212.7	9.66
Tel4E01T378300.1	TtNAC517	4E	G	441794218	441795172	196	22078.3	7.57
Tel4E01T393000.1	TtNAC518	4E	G	457930725	457931809	220	25229.8	9.41
Tel4E01T434200.1	TtNAC519	4E	G	495479366	495480333	182	20732.6	9.54
Tel4E01T456100.1	TtNAC520	4E	G	509677496	509678579	220	25080.7	8.09
Tel4E01T464800.1	TtNAC521	4E	G	516588347	516589353	194	21843.8	7.71
Tel4E01T466100.1	TtNAC522	4E	G	517614637	517615720	220	25331	9.13
Tel4E01T477800.1	TtNAC523	4E	G	524796383	524797467	228	26243.1	8.7
Tel4E01T528000.1	TtNAC524	4E	C	557401238	557403964	374	41734.5	5.55
Tel4E01T540000.1	TtNAC525	4E	E	563920099	563921453	348	38245.4	7.87
Tel4E01T540100.1	TtNAC526	4E	E	563980609	563981751	344	37953.7	7.7
Tel4E01T540200.1	TtNAC527	4E	E	563993586	563994760	354	38604.7	8.3
Tel4E01T551700.1	TtNAC528	4E	G	569995923	569996788	167	19005.7	9.92
Tel4E01T554000.1	TtNAC529	4E	G	571736049	571737017	201	22894	8.26
Tel4E01T554200.1	TtNAC530	4E	G	572126775	572127659	189	21740.1	9.53
Tel4E01T574600.1	TtNAC531	4E	B	582006225	582011279	692	76027.4	6.22
Tel4E01T601000.1	TtNAC532	4E	G	591569190	591570475	216	24754.9	10.51
Tel4E01T622000.1	TtNAC533	4E	E	600733555	600734791	340	38075.7	5.01
Tel5E01T033400.1	TtNAC534	5E	G	21928150	21929104	210	23956.3	8.01
Tel5E01T066600.1	TtNAC535	5E	G	48895022	48896128	230	26198	8.73
Tel5E01T079600.1	TtNAC536	5E	G	58164098	58165032	183	20855.8	7.7
Tel5E01T079800.1	TtNAC537	5E	G	58295403	58302073	270	31329.8	8.11
Tel5E01T111400.1	TtNAC538	5E	D	75137321	75143079	306	33525.3	9.6
Tel5E01T138200.1	TtNAC539	5E	G	94873546	94874340	198	23016.5	9.8
Tel5E01T152300.1	TtNAC540	5E	G	105555371	105556455	220	25154.7	8.63
Tel5E01T161300.1	TtNAC541	5E	G	116641697	116642781	220	25130.8	8.35
Tel5E01T179000.1	TtNAC542	5E	G	133543385	133544044	153	17619.2	10.25
Tel5E01T188500.1	TtNAC543	5E	G	142201669	142202549	152	17249.8	9.88
Tel5E01T199800.1	TtNAC544	5E	G	153471956	153473038	242	27750.6	8.13
Tel5E01T200400.1	TtNAC545	5E	G	154427840	154428795	177	20103.8	7.32
Tel5E01T209100.1	TtNAC546	5E	G	172930937	172931880	173	20034.9	8.5
Tel5E01T215100.1	TtNAC547	5E	G	192258433	192259517	220	25496.2	8.47
Tel5E01T236700.1	TtNAC548	5E	G	219328508	219329592	201	23071.4	9.79
Tel5E01T251900.1	TtNAC549	5E	D	236079909	236081707	398	43349.5	8.52
Tel5E01T252000.1	TtNAC550	5E	A	236204377	236206101	353	39490.2	6.67
Tel5E01T254700.1	TtNAC551	5E	G	238554903	238574507	156	18122.7	8.49
Tel5E01T255800.1	TtNAC552	5E	G	238949247	238950214	181	20440.2	7.41
Tel5E01T267400.1	TtNAC553	5E	G	246422953	246424037	203	23681.5	9.54
Tel5E01T267600.1	TtNAC554	5E	G	246855112	246856195	242	27794.7	9.1
Tel5E01T271400.1	TtNAC555	5E	G	249870771	249871451	160	18736.4	10.08
Tel5E01T284400.1	TtNAC556	5E	G	264916821	264917552	177	20539.7	10.15
Tel5E01T290200.1	TtNAC557	5E	G	270527171	270527785	139	15912.2	10.11
Tel5E01T293900.1	TtNAC558	5E	G	274545558	274546561	193	22108.2	8.84
Tel5E01T312500.1	TtNAC559	5E	G	289589665	289590749	220	25166.7	8.91
Tel5E01T322200.1	TtNAC560	5E	G	298120335	298121275	172	19374.2	8.5
Tel5E01T335800.1	TtNAC561	5E	G	309109310	309109929	141	16299.7	10.01
Tel5E01T339000.1	TtNAC562	5E	G	313748034	313749097	213	24345.9	10.75
Tel5E01T372400.1	TtNAC563	5E	E	340806809	340811649	467	53103.9	7.73
Tel5E01T395000.1	TtNAC564	5E	D	355331329	355332416	326	36440	9.34
Tel5E01T395100.1	TtNAC565	5E	D	355404698	355405938	169	19490.7	9.96
Tel5E01T403400.1	TtNAC566	5E	G	361905516	361906561	207	23798.2	8.49
Tel5E01T434400.1	TtNAC567	5E	B	377600465	377604069	718	78247	4.37
Tel5E01T439200.1	TtNAC568	5E	D	380294473	380296874	365	39875	9.42
Tel5E01T465800.1	TtNAC569	5E	G	393558942	393559571	143	16981.7	10.78
Tel5E01T500100.1	TtNAC570	5E	G	413905117	413906084	182	20714.6	9.17
Tel5E01T516700.1	TtNAC571	5E	G	423998265	423999208	173	19888.8	9.2
Tel5E01T527200.1	TtNAC572	5E	G	428629967	428631005	181	20803.8	7.71
Tel5E01T533200.1	TtNAC573	5E	G	432411936	432413020	220	25301.9	8.79
Tel5E01T537100.1	TtNAC574	5E	E	434633231	434635122	381	42896.3	6.86
Tel5E01T566400.1	TtNAC575	5E	B	447461432	447463325	259	28956.2	4.85
Tel5E01T566500.1	TtNAC576	5E	B	447465666	447467994	217	25165.2	6.76
Tel5E01T599500.1	TtNAC577	5E	G	465322436	465323402	182	20571.6	9.78
Tel5E01T628300.1	TtNAC578	5E	G	481006316	481007400	220	25354.1	9.08
Tel5E01T647400.1	TtNAC579	5E	E	491989492	491991417	353	39794.7	7.9
Tel5E01T647600.1	TtNAC580	5E	E	492141438	492142711	347	39372	6.59
Tel5E01T686500.1	TtNAC581	5E	G	513600408	513633489	187	21606	9.48
Tel5E01T721800.1	TtNAC582	5E	G	531521967	531523051	220	25264.9	9.8
Tel5E01T737100.1	TtNAC583	5E	G	540176413	540177135	174	20164.1	9.78
Tel5E01T741400.1	TtNAC584	5E	A	542624804	542626375	324	36247.8	6.96
Tel5E01T755400.1	TtNAC585	5E	G	548889248	548889890	147	16940.3	8.35
Tel5E01T761800.1	TtNAC586	5E	G	553138724	553139404	160	18642.5	10.62
Tel5E01T765600.1	TtNAC587	5E	G	554613630	554614633	179	20397.3	7.24
Tel5E01T791900.1	TtNAC588	5E	G	565720655	565721634	185	20947.9	8.84
Tel6E01T013600.1	TtNAC589	6E	C	8443560	8444134	162	18326.7	9.24
Tel6E01T022900.1	TtNAC590	6E	B	13554548	13556648	364	40040.9	5.61
Tel6E01T144000.1	TtNAC591	6E	A	73012663	73013968	285	32097	4.82
Tel6E01T150300.1	TtNAC592	6E	G	75663205	75663815	137	15556.8	9.85
Tel6E01T219900.1	TtNAC593	6E	G	111328731	111329819	221	25531.3	9.62
Tel6E01T240400.1	TtNAC594	6E	A	123957757	123960125	412	43987.4	9.52
Tel6E01T261600.1	TtNAC595	6E	G	136838733	136839818	220	25447.3	9.44
Tel6E01T268300.1	TtNAC596	6E	G	139800480	139801564	220	25387	8.82
Tel6E01T278100.1	TtNAC597	6E	G	145813252	145814390	238	27159.2	8.67
Tel6E01T313800.1	TtNAC598	6E	G	172191581	172192458	151	17214.7	9.32
Tel6E01T320500.1	TtNAC599	6E	G	177220963	177221975	196	22320.4	6.96
Tel6E01T320600.1	TtNAC600	6E	G	177338587	177339599	196	22432.5	6.79
Tel6E01T328300.1	TtNAC601	6E	G	183256252	183257337	220	25392.1	9.8
Tel6E01T342800.1	TtNAC602	6E	G	200901210	200902178	182	20692.7	9.53
Tel6E01T354300.1	TtNAC603	6E	G	212494372	212495456	242	27765.6	8.67
Tel6E01T356000.1	TtNAC604	6E	G	217668107	217668724	140	15811.2	9.78
Tel6E01T356100.1	TtNAC605	6E	G	217679990	217680930	172	19389.1	8.12
Tel6E01T356700.1	TtNAC606	6E	G	218473678	218474358	160	18818.6	10.47
Tel6E01T367400.1	TtNAC607	6E	G	231433116	231439976	138	15962.3	9.3
Tel6E01T368200.1	TtNAC608	6E	G	232875569	232876524	177	20063.9	8.27
Tel6E01T369800.1	TtNAC609	6E	G	235160550	235161504	177	20068.8	8.26
Tel6E01T374500.1	TtNAC610	6E	G	244293643	244294610	181	20560.5	9.79
Tel6E01T375500.1	TtNAC611	6E	G	245972880	245973963	220	25127.9	9.95
Tel6E01T379800.1	TtNAC612	6E	G	256040109	256041193	220	25203	9.62
Tel6E01T381300.1	TtNAC613	6E	G	257875931	257880645	273	31671.5	10.13
Tel6E01T383400.1	TtNAC614	6E	G	263348813	263349867	216	24878.4	9.14
Tel6E01T384300.1	TtNAC615	6E	G	266237235	266238200	190	21829	9.52
Tel6E01T396500.1	TtNAC616	6E	G	296708807	296709891	239	27400.2	7.42
Tel6E01T410200.1	TtNAC617	6E	G	328634793	328642310	476	52772	5.34
Tel6E01T411500.1	TtNAC618	6E	G	330302587	330303671	220	25267	9.43
Tel6E01T413600.1	TtNAC619	6E	G	333087345	333089451	183	20401.2	8.53
Tel6E01T416200.1	TtNAC620	6E	G	335114516	335115600	220	25228.9	9.79
Tel6E01T425200.1	TtNAC621	6E	G	347703046	347704023	204	23333.8	9.64
Tel6E01T434000.1	TtNAC622	6E	G	357215180	357216030	142	15927.2	9.68
Tel6E01T446700.1	TtNAC623	6E	G	371414074	371415029	177	19870.5	7.32
Tel6E01T451600.1	TtNAC624	6E	C	376097864	376099133	357	40456	7.15
Tel6E01T458300.1	TtNAC625	6E	G	383182677	383183734	211	23306.2	6.04
Tel6E01T461600.1	TtNAC626	6E	G	385830828	385831912	220	25271	9.78
Tel6E01T466500.1	TtNAC627	6E	G	391256443	391257410	182	20687.7	9.98
Tel6E01T506300.1	TtNAC628	6E	G	430992699	430993599	159	17848.3	7.71
Tel6E01T516400.1	TtNAC629	6E	G	438211523	438213564	170	19238.9	8.76
Tel6E01T527800.1	TtNAC630	6E	G	445571395	445572410	197	22659.9	8.28
Tel6E01T544300.1	TtNAC631	6E	G	455425798	455426782	189	21797.1	9.43
Tel6E01T549000.1	TtNAC632	6E	G	461131696	461132648	176	19871.7	8.73
Tel6E01T549600.1	TtNAC633	6E	E	461387033	461389380	415	46648.9	7.71
Tel6E01T554200.1	TtNAC634	6E	G	465912984	465913885	159	17941.3	6.88
Tel6E01T564000.1	TtNAC635	6E	G	472543157	472544019	185	21638	10.69
Tel6E01T585300.1	TtNAC636	6E	G	487756001	487756956	177	19915.7	8.5
Tel6E01T594800.1	TtNAC637	6E	G	492862618	492863701	220	25232.8	9.13
Tel6E01T659400.1	TtNAC638	6E	G	524034585	524035669	220	25173.8	9.18
Tel6E01T674000.1	TtNAC639	6E	G	533605544	533606618	214	25423.5	9.66
Tel6E01T684000.1	TtNAC640	6E	D	537628600	537630511	309	33869.9	6.65
Tel6E01T684100.1	TtNAC641	6E	D	537684805	537686958	310	34301.3	6.71
Tel6E01T684200.1	TtNAC642	6E	D	537995998	537997837	305	33921.8	6.71
Tel6E01T684400.1	TtNAC643	6E	D	538298779	538300650	310	34197.2	6.88
Tel6E01T749300.1	TtNAC644	6E	B	566633568	566637569	642	70603.6	4.21
Tel7E01T024700.1	TtNAC645	7E	C	13172036	13176136	336	38970.6	6.74
Tel7E01T059700.1	TtNAC646	7E	A	29136193	29137875	359	39542.9	9.23
Tel7E01T065400.1	TtNAC647	7E	D	33586060	33587731	239	26542.3	10.24
Tel7E01T1026100.1	TtNAC648	7E	D	742432432	742434141	380	42800.9	8.24
Tel7E01T1026300.1	TtNAC649	7E	D	742440535	742445869	340	38264.9	7.7
Tel7E01T110300.1	TtNAC650	7E	G	52850662	52852434	183	21278.4	10.02
Tel7E01T142800.1	TtNAC651	7E	C	71373054	71376453	414	44468.2	6.92
Tel7E01T143000.1	TtNAC652	7E	C	71498576	71501018	411	44094	7.94
Tel7E01T143100.1	TtNAC653	7E	C	71548819	71552166	405	43544.6	7.12
Tel7E01T143200.1	TtNAC654	7E	C	71727313	71730551	416	44773.8	6.64
Tel7E01T143300.1	TtNAC655	7E	C	72019087	72021024	397	42851.7	6.62
Tel7E01T162100.1	TtNAC656	7E	G	86591540	86592273	178	20463.6	9.76
Tel7E01T184900.1	TtNAC657	7E	G	98827559	98828269	170	19638.7	10.34
Tel7E01T249500.1	TtNAC658	7E	G	133010005	133010906	181	20778.8	9.45
Tel7E01T281600.1	TtNAC659	7E	G	149679651	149680684	225	25938.7	8.13
Tel7E01T298200.1	TtNAC660	7E	G	161810318	161811365	208	23761.3	7.95
Tel7E01T302200.1	TtNAC661	7E	G	164991705	164992779	216	24854.6	9.48
Tel7E01T302500.1	TtNAC662	7E	G	165105143	165106188	207	23831.3	8.35
Tel7E01T309500.1	TtNAC663	7E	D	168637163	168639254	338	37809.1	8.58
Tel7E01T327700.1	TtNAC664	7E	G	182364895	182365862	180	20605.6	10
Tel7E01T348700.1	TtNAC665	7E	G	196014565	196015649	220	25281.8	8.14
Tel7E01T350900.1	TtNAC666	7E	G	198278939	198279888	194	22343.3	8.48
Tel7E01T356600.1	TtNAC667	7E	D	202672364	202673835	347	39060.8	7.24
Tel7E01T364700.1	TtNAC668	7E	G	209024325	209062698	333	37981.2	7.02
Tel7E01T374300.1	TtNAC669	7E	G	216070590	216071668	218	24965.6	9.8
Tel7E01T375300.1	TtNAC670	7E	G	217163320	217165674	165	19153	10.08
Tel7E01T379800.1	TtNAC671	7E	G	221147687	221152163	539	60374.7	5.45
Tel7E01T407300.1	TtNAC672	7E	G	247092950	247093903	176	19801.6	7.24
Tel7E01T410800.1	TtNAC673	7E	G	249875155	249876133	185	20978.9	8.73
Tel7E01T425400.1	TtNAC674	7E	G	265964293	265965188	157	17697.2	9.26
Tel7E01T436100.1	TtNAC675	7E	D	278444356	278446189	337	37321.2	7.11
Tel7E01T445800.1	TtNAC676	7E	G	286371253	286373640	160	18621.5	10.43
Tel7E01T453700.1	TtNAC677	7E	G	296212228	296213312	220	25387.9	8.49
Tel7E01T468400.1	TtNAC678	7E	G	311804839	311805821	186	21283.4	9.96
Tel7E01T483000.1	TtNAC679	7E	G	328538135	328539219	220	25144.7	9.41
Tel7E01T487500.1	TtNAC680	7E	G	338824709	338825675	142	16339.5	10.25
Tel7E01T487900.1	TtNAC681	7E	G	339779929	339780998	237	27295.3	9.33
Tel7E01T495700.1	TtNAC682	7E	G	365025900	365032462	289	33585.4	7.45
Tel7E01T500400.1	TtNAC683	7E	G	377052349	377053431	218	25026.6	8.63
Tel7E01T503400.1	TtNAC684	7E	B	383209076	383215407	646	70477.4	4.43
Tel7E01T505600.1	TtNAC685	7E	G	387519236	387520319	220	25162.7	8.35
Tel7E01T513900.1	TtNAC686	7E	G	405789909	405794681	180	20831.8	9.88
Tel7E01T524100.1	TtNAC687	7E	D	415005790	415008459	289	32516.9	7.83
Tel7E01T524500.1	TtNAC688	7E	G	415337512	415338596	220	25136.8	8.91
Tel7E01T524900.1	TtNAC689	7E	G	415978940	415979918	185	20850.8	7.72
Tel7E01T531000.1	TtNAC690	7E	B	424082142	424086298	700	77329.5	4.58
Tel7E01T532500.1	TtNAC691	7E	G	425627896	425628454	122	14022.1	9.78
Tel7E01T534200.1	TtNAC692	7E	G	428649477	428701959	688	78813.8	9.6
Tel7E01T537200.1	TtNAC693	7E	G	433509556	433510640	220	25481.2	9.66
Tel7E01T544100.1	TtNAC694	7E	G	439834298	439835253	199	22611.8	7.25
Tel7E01T544400.1	TtNAC695	7E	G	440551764	440553623	179	20302.1	7.22
Tel7E01T544700.1	TtNAC696	7E	C	440893620	440896043	398	43236	7.1
Tel7E01T546700.1	TtNAC697	7E	G	443816325	443816939	138	16106.6	10.34
Tel7E01T548000.1	TtNAC698	7E	E	444932653	444935582	387	42830.9	9.61
Tel7E01T550900.1	TtNAC699	7E	G	446672941	446673791	142	15823.1	9.62
Tel7E01T552800.1	TtNAC700	7E	G	448259481	448260478	172	19791.6	9.11
Tel7E01T558700.1	TtNAC701	7E	C	453894187	453895360	321	35332.2	7.59
Tel7E01T568800.1	TtNAC702	7E	C	462774485	462776221	373	41371.6	6.8
Tel7E01T588500.1	TtNAC703	7E	D	477166394	477168294	362	38851.9	8.53
Tel7E01T591000.1	TtNAC704	7E	G	479506068	479512849	174	19739.5	10
Tel7E01T593900.1	TtNAC705	7E	G	481656332	481657042	170	19651.6	10.09
Tel7E01T624900.1	TtNAC706	7E	G	508840944	508847104	483	53271.7	7.74
Tel7E01T630500.1	TtNAC707	7E	G	513164694	513165546	165	18673.3	8.65
Tel7E01T634800.1	TtNAC708	7E	G	516761982	516763069	274	31900.5	7.33
Tel7E01T637000.1	TtNAC709	7E	G	518284059	518284960	159	17846.3	7.71
Tel7E01T640100.1	TtNAC710	7E	G	521812362	521813448	188	21730.7	8.49
Tel7E01T648500.1	TtNAC711	7E	G	525493404	525494480	220	25254.8	9.13
Tel7E01T671400.1	TtNAC712	7E	G	541099254	541100338	220	25313.1	9.44
Tel7E01T684900.1	TtNAC713	7E	G	550418540	550419492	176	19861.8	9.19
Tel7E01T696000.1	TtNAC714	7E	G	557784536	557785129	132	15124.3	9.68
Tel7E01T697200.1	TtNAC715	7E	G	558589293	558590273	221	25336	8.73
Tel7E01T698500.1	TtNAC716	7E	G	559705244	559706211	182	20645.6	9.16
Tel7E01T702800.1	TtNAC717	7E	G	562786123	562787075	176	19828.7	7.64
Tel7E01T708800.1	TtNAC718	7E	G	566106710	566107677	181	20454.2	8.28
Tel7E01T784700.1	TtNAC719	7E	D	611530923	611534950	380	41390.4	8.19
Tel7E01T785100.1	TtNAC720	7E	G	611918483	611919453	236	26946.7	7.45
Tel7E01T785300.1	TtNAC721	7E	D	612119072	612123450	307	33902.6	8.79
Tel7E01T826800.1	TtNAC722	7E	G	635029043	635029591	125	14484.8	9.7
Tel7E01T826900.1	TtNAC723	7E	G	635068981	635069544	122	14166.3	10.73
Tel7E01T878800.1	TtNAC724	7E	G	666283864	666284628	150	17281.9	10.87
Tel7E01T882400.1	TtNAC725	7E	A	667595174	667599546	368	40178.3	8.02
Tel7E01T912500.1	TtNAC726	7E	G	681702874	681703958	220	25283	9.82
Tel7E01T914000.1	TtNAC727	7E	G	682692671	682693231	120	13754.7	9.32
Tel7E01T955700.1	TtNAC728	7E	E	706934780	706935685	301	33067.4	9.31
Telscf19001T000100.1	TtNAC729	Un	D	7376	7951	192	22271.6	10.01
Telscf19001T000200.1	TtNAC730	Un	D	27255	28759	296	33153.8	9.41
Telscf34001T000300.1	TtNAC731	Un	G	65193	65804	138	15739	10.21
Telscf40501T000200.1	TtNAC732	Un	D	9223	9603	126	14652.9	8.94
