# Supplementary material for: Genome-wide analysis of the Tritipyrum NAC gene family and the response of TtNAC477 in salt tolerance
Source: BMC Plant Biol. 2024 Jan 9;24:40. doi: 10.1186/s12870-023-04629-6 (PMC10775630; doi:10.1186/s12870-023-04629-6)
Supplement: Supplementary file 2 — Additional file 2: Supplementary Table S2. Primers used in qRT-RCR experiments. [file 12870_2023_4629_MOESM2_ESM.xlsx]

## Sheet: Sheet1
Supplementary Table S2 : Primers used in qRT-RCR experiments
Probe ID	Forward primer (5'-3')	Reverse primer (5'-3')
TtNAC293	TGC GTC ATG CTC AGG TTG TCA G	ATC CTT GTG GTG GTG CTT CTT CTT G
TtNAC196	CAC GCT GAT GGT GCC CAA GAA G	GAA GAG GGA GGA GTA GAG CAG GTC
TtNAC118	TGC TGG CTT GGA AGA ACT GGT AAT G	TCT GTC TCT TGG GAG TGA GGA ATC G
TtNAC98	GCT CGT CGT CTC CAA GGT GTT C	TGA TGA TAT TGC CCG CTG TGA TGG
TtNAC109	GGC TGG AAG AAC TGC TTG ATA CCT C	CT TCG GAG CCA TAG CAC CAA TG
TtNAC13	GAC CTC TAC AAG TGC GAG CCA TG	CAC GAA GAA GAA CCA CTC CAG ATC C
TtNAC651	GCA TCT CTG TGA ACG GGC AGT C	TCT TGG CGA GGT AGT AGG TGA GC
TtNAC568	CCA AGA GGC GAG AAG AGC AAC TG	GAA GAT ACG GCA CAC CAC CCA TTC
TtNAC550	TGG ATG ACT GGG TGC TGT GTA GG	CGG TGT GGT TGT TCT GTG AGT CC
TtNAC506	GTG TCC AAG GTG TTC AAC AAA GAG C	GGA AGT CAG TGA TGA AGC CGA AGG
TtNAC477	CCA ACT GGA TCA TGC ACG AGT ACC	ATG CCG CCC TTC TTG TTG TAG ATG
TtNAC283	GCT CGA CAA CAT CCT CAG GTA CAT G	GAT GAT GGG TTG GTG GGC TTG G
TtNAC280	TTC AGG GAA CAC AGA CTG GGA CTC	GAA GAA GGA CGC CAT GCT GCT G
TtNAC257	AGG AGG AGC TGC TGG AGT TCT AC	CAC CGT GGG GAT GAT GTC GAA C
TtNAC239	ACA TCG GCA CAG ACT GGG ACT C	CGC CAT GCT GCT GTT CTT GTT G
TtNAC235	TAT GGA CGG CGA GCA GGA GAT C	AGG CGA GTG GTG GTA CTG ATC C
TtNAC203	CCA AGA GGC GAG AAG AGC AAC TG	GGC ACA CCA CCC ATT CAT CCT TG
TtNAC188	CCA AGA GGC GAG AAG AGC AAC TG	TGC GGC ATA CAA CCC ATT CAT CC
TtNAC155	ATC CTC CAC TAC CTC CGC AAC C	TCC CTC GGC GTG AAG AAG TAC C
TtNAC150	GCT CCT CGG CTT CTA CCT CTC C	TCT CCC CGA TCT TTG CCA GTC C
TtNAC143	CAC GAG CTT GAC GAG CCT TCT G	ACT CTG ATA TGG ACG GGA TCT TGG G
TtNAC142	CCA AGG GCG TCA AGA CCA ACT G	CAT CCA GCC TGA GAG CGT TGT TG
TtNAC139	AGA AGA ACA TCG TCG TGA ACC AAG G	TTG ATG TGG TTG CTG ATG GTG GTC
TtNAC80	CGG CAA GGA CAA GGA CAT CTT CAG	GTT GAG GCG GTA CTC GTG CAT G
TtNAC73	AAA GAC TTG GCG GCG AGG AAT G	AAG TCA TGG AGG AAG GCG AGA GG
TtNAC57	CGG CAA GGA CAA GGA CAT CTT CAG	GTT GAG GCG GTA CTC GTG CAT G
TtNAC34	CGG CAA GGA CAA GGA CAT CTT CAG	CTT GGC GTT GAT GCG GTA CTC G
TtNAC25	ATC GCC GAC GTT GAC ATC TAC AAG	GCT GAA GAA GTA CCA CTC GCA GTC
TtNAC22	AAG ACT TGG CGG CGA AGA ATG C	CAG GTT GAG GTT GGT GTC GAT GAG
TtNAC15	CCA AGG GCG ACA AGA CCA ACT G	GTC ATC CAA CCT GAG GCT GTT CTT C
TtNAC9	CCA AGG GCG ACA AGA CCA ACT G	GTC ATC CAA CCT GAG GCT GTT CTT C
TtNAC3	CCA AGG GCG ACA AGA CCA ACT G	GTC ATC CAA CCT GAG GCT GTT CTT C
TtNAC2	CAG GAG GAG AAG GAG GGG AAG TG	CGG CAT CAC CAA GTC GTT CTC G
TtNAC465	GCA GGA CGG TCG GTA TCA AGA AG	GCG GTA CTC GTG CAT GAT CCA G
TtNAC371	GTG ATG GAT CTG GAG GTG GAG GAG	GAG GCA GGA GAA GGA GTT GTT GAC
TtNAC300	GGA AGG GCA AGG CGA TCT GAT G	GCG ATG GTT GTC CTG GTC TTG TAG
TtNAC299	GGA GGA CTG GGT CTT GTG TAG GG	ACG AGA GGA GGC AGT GAG GTT G
TtNAC274	GGA AGG GCA AGG CGA TCT GAT G	GCG ATG GTT GTC CTG GTC TTG TAG
TtNAC256	CAT TGG CGG CAA GGA GTG GTA C	CGG CTT ATC GCA CGG TCT TTC C
TtNAC226	CAT GGA CGG CGA GCA AGT GAT C	AGG CGA GTG GTG GTA CTG ATC C
TtNAC211	TGG ACC TCA GCT ACG ACG ACA TC	GAG GCG AAG AGG GAC GAG TAG AG
TtNAC200	CCG ACG AGT ACA CAA GCA ACC AG	GCT GTA GTA GGA ACG GAC GGG TAG
TtNAC199	TGC CCA ACT TCT CCT CCT CTG AC	GTG TGG TTG TTC TGC GAG TCC TC
TtNAC185	TGC CCA ACT TCT CCT CCT CTG AC	GTG TGG TTG TTC TGC GAG TCC TC
TtNAC184	CCG ACG AGT ACA CAA GCA ACC AG	GCT GTA GTA GGA ACG GAG GGG TAG
TtNAC175	ACC TCA GCT ACG ACG ACA TCC AG	GGC GAA GAG GGA GGA GTA GAG C
TtNAC164	TGG ATG ACT GGG TGC TGT GTA GG	TCT CCT GCT CGT GCT CCT GTT C
TtNAC163	GAG ACT TCA CCG ACT CCA TGT TCA C	CGG CTG GTT GCT TGT GTA CTC G
TtNAC156	CCT TCG GCT TCA TCG GTG ACT TC	GTA GGC AGA GGT GGA CTT GAA ATC G
TtNAC144	CTC CTT GGG CTT CAT CAC TGA CTT C	GTA GGC AGA GGT GGA CTT GAA ATC G
TtNAC137	GCA TCT CTG TGA ACG GGC AGT C	TCT TGG CGA GGT AGT AGG TGA GC
TtNAC136	GGA CGA GAC GAC CAA CGA CAT G	GAG GGA ATG TGT AGC GTG CCA TC
TtNAC130	AGG CTC GTC GGC ATG AAG AAA AC	GCA CAC CAC CCA TTC CTC CTT G
TtNAC127	CTC CTT CGG CTT CAT CAC TGA CTT C	GTA GGC AGA GGT GGA CTT GAA ATC G
TtNAC126	CCA ACT GGA TCA TGC ACG AGT ACC	ATG CCG CCC TTC TTG TTG TAG ATG
TtNAC122	GCG TCA AGA CCG ACT GGA TCA TG	ACA GCA CCC ATT CGT CCA ACT TG
TtNAC117	GGA CAG CAA CAA CGA TGG TGA AAT G	GGA GAA GCC GCC GTT CAT CAT C
TtNAC111	GAA CAA CTG GGA GAA GGT CAA GGT G	GCG TCT GGA AGC TGT CGG ATA TG
TtNAC99	AGG AGG ACA GCG ACT GGT TCA C	AGG CAT CGT TGT TGG GTT CAC C
TtNAC75	CGG TGA TGG ATC TGG AGG AGG AG	GAG GCA GGA GAA GGC GTT GTT G
TtNAC72	AAA GAC TTG GCG GCG AGG AAT G	GTT GAG CAC GTC ATC GAG GAA GG
TtNAC65	CGA TGA GCA TGG TGG AGG CAA G	AGA GCT TGT GGC AGA GGT AGT CC
TtNAC52	GTG ATG GAT CTG GAG GTG GAG GAG	GAG GCA GGA GAA GGC GTT GTT G
TtNAC51	GAT GGA TCT GGA GGC GGA GGA G	GAT CAC TTG GCA GGA GAA GGA TTC G
TtNAC49	GTG ATG GAT CTG GAG GTG GAG GAG	CAC TTG GCA GGA GAA GGA TTC GC
TtNAC21	AAG ACT TGG CGG CGA AGA ATG C	CGT CGT CGA ACA GGT TGA GGT C
TtNAC7	CGA CCT ATA CAA GTG CGA GCC ATG	GGC ACG AAG AAG AAC CAC TCC AG
TtNAC1	ACA TTC TTC ATC GAC GGC GAC TTC	GGT GGT GGA GAA GGT GCT GTT G
TtNAC273	GGA GGA CTG GGT CTT GTG TAG GG	ACG AGA GGA GGC AGT GAG GTT G
